# Supplementary material for: Piloting racial bias training for hospital emergency department providers treating patients with opioid use disorder
Source: Health Aff Sch. 2024 Apr 24;2(5):qxae049. doi: 10.1093/haschl/qxae049 (PMC11095526; doi:10.1093/haschl/qxae049)
Supplement: qxae049_Supplementary_Data [file qxae049_supplementary_data.zip]

Archive with 2 entries (2 files):
- coi_disclosure Combined.docx
- Supplementary Appendix.docx
